# Supplementary material for: Optimization of prophylaxis for hemophilia A
Source: PLoS One. 2018 Feb 15;13(2):e0192783. doi: 10.1371/journal.pone.0192783 (PMC5813962; doi:10.1371/journal.pone.0192783)
Supplement: S1 Code — The zip file contains 6 Matlab scripts which were used to conduct the analyses and generate all of the results reported in this paper. A text file, ReadMe.txt, provides a brief description. (ZIP) [file pone.0192783.s004.zip]

Archive with 7 entries (7 files):
- GeneratePA.m
- GridSearchRisk.m
- GridSearchTimeTroughFor3i.m
- PlotBroderickIRRvsRegimenFor3i.m
- PlotTimeTroughContourAtFixedDoses.m
- PlotTimeTroughContourAtFixedTimes.m
- ReadMe.txt
