# Supplementary material for: Optimization of prophylaxis for hemophilia A
Source: PLoS One. 2018 Feb 15;13(2):e0192783. doi: 10.1371/journal.pone.0192783 (PMC5813962; doi:10.1371/journal.pone.0192783)
Supplement: S1 Code — The zip file contains 6 Matlab scripts which were used to conduct the analyses and generate all of the results reported in this paper. A text file, ReadMe.txt, provides a brief description. (ZIP) [file pone.0192783.s004.zip › GeneratePA.m]

function [startTime, endTime, category] = GeneratePA(child)

if strcmp(child, 'completely inactive')
    startTime =	[ ];
    endTime =   [ ];
    category =  [ ];
end

if strcmp(child, 'inactive')
    startTime =	[ 41,  89];
    endTime =   [ 42,  90];
    category =  [  2,   2];
end

if strcmp(child, 'mod active')
    startTime =	[ 16,  40,  64,  88, 112, 130, 154];
    endTime =   [ 18,  42,  66,  90, 114, 132, 156];
    category =  [  2,   2,   2,   2,   2,   2,   2];
end

if strcmp(child, 'v active')
    startTime =	[ 16,  40,  42,  64,  88,  90,  112, 130, 135, 154, 159];
    endTime =   [ 18,  42,  43,  66,  90,  91,  114, 132, 137, 156, 161];
    category =  [  2,   2,   3,   2,   2,   3,    2,   2,   3,   2,   3];
end

if strcmp(child, 'w-e active')
    startTime =	[ 130, 135, 154, 159];
    endTime =   [ 132, 137, 156, 161];
    category =  [   2,   3,   2,   3];
end

if strcmp(child, 'footy guy')
    startTime =	[   7, 39.5, 63.5, 87.5, 135  ];
    endTime =   [   8,   41, 65.5, 89.5, 136.5];
    category =  [   2,    2,    3,    2,     3];
end
