# Supplementary material for: Optimization of prophylaxis for hemophilia A
Source: PLoS One. 2018 Feb 15;13(2):e0192783. doi: 10.1371/journal.pone.0192783 (PMC5813962; doi:10.1371/journal.pone.0192783)
Supplement: S1 Code — The zip file contains 6 Matlab scripts which were used to conduct the analyses and generate all of the results reported in this paper. A text file, ReadMe.txt, provides a brief description. (ZIP) [file pone.0192783.s004.zip › GridSearchRisk.m]

%% Grid search for prophylaxis regimens that minimise bleeds risk.

tic
clear
clc

nI = 3;             % n of injections in a cycle (use values of 1, 2 or 3)
D = 90;             % IU/kg
T = 168;            % hours. Note that GeneratePA assumes T = 168

child = 'w-e active'; % Choose from 'inactive', 'mod active', 'v active', 'w-e active' ... (see GeneratePA.m).
E = 0;              % IU/dL
IVR = 2.0;          % kg/dL
tau = 10.7 / log(2);  % hours
wakeTime = 5;       % hour of waking
bedTime = 22;       % hour at which goes to sleep
OR_CFC = 0.985;     % usually 0.985 or 0.870 
OR_Cat2 = 3.4;   
OR_Cat3 = 5.6;

% Give 'child' as an argument to GeneratePA to generate a physical activity pattern.

[startTime, endTime, category] = GeneratePA(child);
nPeriodsOfPA = length(startTime);
disp('Pattern of physical activity [start times; end times; activity categories]:')
[startTime; endTime; category] 

% Make vectors containing all possible doses and all possible injection times.

doses = 0:15:D;     % with 3 injections, best practical is 0:15:D.
times = 0:1:T;      % with 3 injections, best practical is 0:1:T. 
times = times(mod(times, 24) > wakeTime & mod(times, 24) < bedTime); % don't permit injections at night. 
for nP = 1:nPeriodsOfPA    % keep only combinations in which injections aren't in periods of physical activity.
    times =	times((times < startTime(nP)) | (times > endTime(nP)));
end

% Make a matrix, Ds, containing column vectors D1, D2 ..., 
% and another matrix, ts, containing column vectors t1, t2 ....

if nI == 1
    [t1] = ndgrid(times);
    prophCell{1} = t1;
    lOfArrays = numel(t1);
    clear t1 
elseif nI == 2   
    [D1, t1, t2] = ndgrid(doses, times, times);
    prophCell{1} = D1; prophCell{2} = t1; prophCell{3} = t2;
    lOfArrays = numel(t1);
    clear D1 t1 t2
elseif nI == 3
    [D1, D2, t1, t2, t3] = ndgrid(doses, doses, times, times, times);
    prophCell{1} = D1; prophCell{2} = D2; prophCell{3} = t1; prophCell{4} = t2; prophCell{5} = t3;
    lOfArrays = numel(t1);
    clear D1 D2 t1 t2 t3
elseif nI == 4
    [D1, D2, D3, t1, t2, t3, t4] = ndgrid(doses, doses, doses, times, times, times, times);
    prophCell{1} = D1; prophCell{2} = D2; prophCell{3} = D3; 
    prophCell{4} = t1; prophCell{5} = t2; prophCell{6} = t3; prophCell{7} = t4;
    lOfArrays = numel(t1);
    clear D1 D2 D3 t1 t2 t3 t4
end

Ds = NaN(lOfArrays, nI);
for injN = 1:nI-1
   Ds(:, injN) = prophCell{injN}(:);  
end
Ds(:, nI) = D - sum(Ds(:, 1:nI-1), 2); % the last dose is that required to make the sum of doses = D.
ts = NaN(lOfArrays, nI);
for injN = 1:nI
   ts(:, injN) = prophCell{injN + nI - 1}(:);  
end

keepRows = true(lOfArrays, 1);
for injN = 2:nI
    keepRows = keepRows & (ts(:, injN) >= ts(:, injN - 1)); % ensures t1 <= t2, t2 <= t3, ...
end
keepRows = keepRows & Ds(:, nI) >= 0; % stops use of negative doses to satisfy constraint that sum(Ds)=D. 
Ds = Ds(keepRows, :); ts = ts(keepRows, :);
clear keepRows nP prophCell lOfArrays

% There may be many combinations of t1, t2 & t3 which are the same except that 
% they differ in the timing of an injection of 0 IU/kg. Delete all but one
% of those replicates and assign the time of injection as 0.1 (for i1), 0.2 (for (i2) 
% or 0.3 (for i3). This must be the last step in the enumeration of dosing schedules 
% to avoid subsequently deleting injections in the interval t = {1,3}. 

% First, identify the zero dose injections by making their times < 1.
for injN = 1:nI
    ts(Ds(:, injN) == 0, (injN)) = 0.1 * injN;
end

% Then sort by times and doses so the zero dose injections are at the start.
[ts, I] = sort(ts, 2);
sortedDs = NaN(size(Ds));
for rowN = 1:length(Ds)
    sortedDs(rowN, :) = Ds(rowN, I(rowN, :)); 
end

% Finally, delete all of the replicates.
[~, keepRows, ~] = unique([Ds, ts], 'rows');
Ds = sortedDs(keepRows, :);
ts = ts(keepRows, :);

arraySizeAfterTruncation = length(ts) %#ok<NOPTS>
clear sortedDs keepRows I;

% Make an array, "eventTimes", containing times of all events, and a matched array called "ORs" 
% containing the ORs of the physical activity level immediately following the event. These arrays 
% have nI + 2 x NP  + 2 columns, where nI is the number of injections and nP is the number of 
% periods of activity. Column numbers correspond to event times as follows: 
% 1 = t0 (= 0), 2 = t1, 3 = t2, ... nI+2 = S1, nI+3 = E1, nI+3 = S2, ... end = T).

eventTimes = [zeros(length(ts), 1), ts, ndgrid([startTime, endTime], 1:length(ts))', T .* ones(length(ts), 1)];
OR(category == 2) = OR_Cat2;
OR(category == 3) = OR_Cat3; 
ORs = ones(size(eventTimes, 1), size(eventTimes, 2));
if nPeriodsOfPA > 0
    ORs(:, nI+2:nI+1+length(startTime)) = ones(size(eventTimes, 1), 1) * OR;
end

% Sort eventTimes and ORs so the rows are arranged in order of increasing time.

[sortedTimes, I] = sort(eventTimes, 2);
for nRow = 1:length(ts)
    ORs(nRow, :) = ORs(nRow, I(nRow, :));
end
clear I eventTimes;

% Calculate G1, G2 and G3. This must occur after eventTimes have been
% sorted so that t1 < t2 < t3, even when D1 or D2 or D3 is 0.

Gs = zeros(length(Ds), nI);
for j = 1:nI % Calculate the G1s.
    Gs(:, 1) = Gs(:, 1) + (IVR .* Ds(:, j) .* exp((ts(:, j) - T - ts(:, 1)) / tau)) ./ (1 - exp(-T/tau));
end
for injN = 2:nI % Calculate G2s, then G3s, then ...
    Gs(:, injN) = (Gs(:, injN-1) + IVR .* Ds(:, injN-1)) .* exp((ts(:, injN-1) - ts(:, injN)) / tau); 
end 

% Generate arrays whose elements match the elements of "eventTimes" and "ORs". The arrays are:
% - "lastInjT", the time of the preceding injection (which could occur at the current eventTime).
% - "lastInjD", the dose of the preceding injection.
% - "lastInjG", the trough at the time of the preceding injection.
% - "nextEventT", the time of the next eventTime (i.e., the end of the current risk period).
% Together the three sets of nested loops take typically ~ 4s, so they are not a major bottleneck.

lastInjT =      NaN(size(sortedTimes));
lastInjD =      NaN(size(sortedTimes));
lastInjG =      NaN(size(sortedTimes));
nextEventT =    NaN(size(sortedTimes));

for j = 1:size(sortedTimes, 2) % Assign last injection time to each time. 
    lastInjT(:, j) = (sortedTimes(:, j) < ts(:, 1)) .* (ts(:, nI) - T);
    for k = 1:nI-1
    	lastInjT(:, j) = lastInjT(:, j) + ...
                         ((sortedTimes(:, j) >= ts(:, k) & sortedTimes(:, j) < ts(:, k+1))) .* ts(:, k);
    end
    lastInjT(:, j) = lastInjT(:, j) + (sortedTimes(:, j) >= ts(:, nI)) .* ts(:, nI);
end

for j = 1:size(sortedTimes, 2) % Assign last injection dose to each time.
    lastInjD(:, j) = (sortedTimes(:, j) < ts(:, 1)) .* Ds(:, nI);
    for k = 1:nI-1
    	lastInjD(:, j) = lastInjD(:, j) + ...
                         ((sortedTimes(:, j) >= ts(:, k) & sortedTimes(:, j) < ts(:, k+1))) .* Ds(:, k);
    end
    lastInjD(:, j) = lastInjD(:, j) + (sortedTimes(:, j) >= ts(:, nI)) .* Ds(:, nI);
end

for j = 1:size(sortedTimes, 2) % Assign residual factor concentration to each time.
    lastInjG(:, j) = (sortedTimes(:, j) < ts(:, 1)) .* Gs(:, nI);
    for k = 1:nI-1
    	lastInjG(:, j) = lastInjG(:, j) + ...
                         ((sortedTimes(:, j) >= ts(:, k) & sortedTimes(:, j) < ts(:, k+1))) .* Gs(:, k);
    end
    lastInjG(:, j) = lastInjG(:, j) + (sortedTimes(:, j) >= ts(:, nI)) .* Gs(:, nI);
end

nextEventT(:, 1:size(sortedTimes, 2)-1) = sortedTimes(:, 2:size(sortedTimes, 2));
nextEventT(:, size(sortedTimes, 2)) = T; % Assign next event time to each time.

% Optionally, display a line of intermediate output.

displayIntOutput = 'no';   % Can be 'yes' or 'no'
lines = 50;
if strcmp(displayIntOutput, 'yes')
    disp('From selected row/s, sorted event times; ORs; last injection time, trough, dose & next event time: ')
    [sortedTimes(lines, :);
    ORs(lines, :)
    lastInjT(lines, :);
    lastInjG(lines, :);
    lastInjD(lines, :);
    nextEventT(lines, :)] %#ok<NOPTS>
end    
clear ans j I s 

% Integrate risks. Note that expint finds E1 = the integral of exp(-t)/t between x and Inf,
% whereas we require Ei = the integral of exp(t)/ t between -Inf and x. The conversion is:
% Ei(kx) = -E1(-kx) - i x pi. Thus Ei(kz'') - Ei(kz') = -E1(-kz'') + E1(-kz').

k = log(OR_CFC) .* (lastInjG + IVR .* lastInjD);
EiDiff = -expint(-k .* exp((lastInjT - nextEventT)  / tau)) + ...
          expint(-k .* exp((lastInjT - sortedTimes) / tau));          
IRR = -tau * exp(log(OR_CFC) * E) .* sum(ORs .* EiDiff, 2) / T;
clear EiDiff k;

% List best regimens.

if strcmp(displayIntOutput, 'no'); end
N = 5;
IRRcol = 2 * nI + 1; 
rankedParsAndIRR = [Ds, ts, IRR];
rankedParsAndIRR = sortrows(rankedParsAndIRR, IRRcol);
fprintf('Best %d of %d regimens (D1, D2 ..., t1, t2, ..., IRR, ABR) is: \n',...
    N,length(IRR));
rankedParsAndIRR(1:N, :)

fprintf('IRRs associated with best and worst regimens:\n')
[rankedParsAndIRR(1, IRRcol), rankedParsAndIRR(end, IRRcol)] %#ok<NOPTS>

toc

%% Plot

PlotBroderickIRRvsRegimenFor3i     % may need to tweak axis range and tick intervals before use
