# Supplementary material for: Optimization of prophylaxis for hemophilia A
Source: PLoS One. 2018 Feb 15;13(2):e0192783. doi: 10.1371/journal.pone.0192783 (PMC5813962; doi:10.1371/journal.pone.0192783)
Supplement: S1 Code — The zip file contains 6 Matlab scripts which were used to conduct the analyses and generate all of the results reported in this paper. A text file, ReadMe.txt, provides a brief description. (ZIP) [file pone.0192783.s004.zip › GridSearchTimeTroughFor3i.m]

%% Grid search for prophylaxis regimens that optimise time above threshold and trough values.

tic
clear
clc

D = 90;     % IU/kg
T = 168;    % hours
E = 0;      % IU/dL
IVR = 2.0;	% kg/dL
tau = 15.4; % hours
L = 1;      % IU/dL

% Make a matrix containing column vectors of D1, D2, D3, t2 and t3.

doses = 0:15:D;   % best practical is 0:5:D
times = 0:1:T;    % best practical is 0:0.5:D

% Enumerate all parameter combinations.

t1 = 0;     % hours
[D1, D2, t2, t3] = ndgrid(doses, doses, times, times);
D3 = D - D1 - D2;

% Roll matrices out into vectors and only keep the rows where t3 is larger
% than t2 and the sum of dose 1 and 2 does not exceed the total dose D.
keepRows = t3 > t2 & D1 + D2 <= D;
D1 = D1(keepRows); D2 = D2(keepRows); D3 = D3(keepRows); t2 = t2(keepRows); t3 = t3(keepRows);

% Calculate G1, G2 and G3.

G1  = (IVR .* D1 .* exp((t1 - T - t1) / tau) ...
    +  IVR .* D2 .* exp((t2 - T - t1) / tau) ...
    +  IVR .* D3 .* exp((t3 - T - t1) / tau)) ...
    / (1 - exp(-T/tau));
G2 = (G1 + IVR * D1) .* exp((t1 - t2) / tau);
G3 = (G2 + IVR * D2) .* exp((t2 - t3) / tau);
G = [G1, G2, G3];

% Calculate time above threshold.

timeAboveL = ...
  ((t2 - t1) ...
        .* (E + (G1 + IVR .* D1) .* exp((t1 - t2) ./ tau) > L) ...
  -tau .* log((L - E) ./ (G1 + IVR .* D1)) ...
        .* ((E + (G1 + IVR .* D1) > L) ...
        & (E + (G1 + IVR .* D1) .* exp((t1 - t2) ./ tau) <= L)) ...
  ...
  + (t3 - t2) ...
        .* (E + (G2 + IVR .* D2) .* exp((t2 - t3) ./ tau) > L) ...
  -tau .* log((L - E) ./ (G2 + IVR .* D2)) ...
        .* ((E + (G2 + IVR .* D2) > L) ...
        & (E + (G2 + IVR .* D2) .* exp((t2 - t3) ./ tau) <= L)) ...
  ...
  + (T - t3) ...
        .* (E + (G3 + IVR .* D3) .* exp((t3 - T) ./ tau) > L) ...
  -tau .* log((L - E) ./ (G3 + IVR .* D3)) ...
        .* ((E + (G3 + IVR .* D3) > L) ...
        & (E + (G3 + IVR .* D3) .* exp((t3 - T) ./ tau) <= L)));

% Calculate trough values and risk of bleeds based on Collins' data.

trough = min(G, [], 2);
%CollinsIRR = 1.014 .^ (168 - timeAboveL);

% Find regimens that maximise time above threshold and trough values.

parsAndOutcomes = [D1, D2, D3, t2,t3, timeAboveL, trough]; % contains [D1, D2, D3, t2, t3, timeAboveL, troughs]
nParameterCombinations = size(parsAndOutcomes, 1) %#ok<NASGU>
maxTimeAboveL = max(timeAboveL);
keepRows = parsAndOutcomes(:, 6) == maxTimeAboveL;
bestTimeAboveLRegimen = parsAndOutcomes(keepRows, :) 
maxTrough = max(trough);
keepRows = parsAndOutcomes(:, 7) == maxTrough;
bestTroughRegimen = parsAndOutcomes(keepRows, :) 

clear D1 D2 D3 G1 G2 G3 nParameterCombinations keepRows t1 t2 t3 timeAboveL trough parameters
toc

%% Plots

PlotTimeTroughContourAtFixedDoses
PlotTimeTroughContourAtFixedTimes
