# Supplementary material for: Optimization of prophylaxis for hemophilia A
Source: PLoS One. 2018 Feb 15;13(2):e0192783. doi: 10.1371/journal.pone.0192783 (PMC5813962; doi:10.1371/journal.pone.0192783)
Supplement: S1 Code — The zip file contains 6 Matlab scripts which were used to conduct the analyses and generate all of the results reported in this paper. A text file, ReadMe.txt, provides a brief description. (ZIP) [file pone.0192783.s004.zip › PlotBroderickIRRvsRegimenFor3i.m]

% Set up plot parameters. It is usually necessary to tinker with minY, maxY and the tick increment.

nBest = 100;
minY = 0.877; maxY = 0.880;     % range (minimum and maximum) of y axis
ticksY = minY:0.001:maxY;       % vector of y tick values
barHeight = 0.1 * (maxY - minY);
barMin = minY + 0.1 * (maxY - minY);
textY =  minY + 0.05 * (maxY - minY);

% Calculate start and finish of sleeping hours and periods of category 1 & 2 activity.

sleepHours = [[0, bedTime:24:168];
              [wakeTime:24:168], 168];
cat2SF = [startTime(category == 2);
          endTime(category == 2)];
cat3SF = [startTime(category == 3);
          endTime(category == 3)];

% Draw figure. 
% First, plot lines joining optimal injection times.
      
figure(1);
clf;
for row = 1:nBest
        xVals = [rankedParsAndIRR(row, 4), rankedParsAndIRR(row, 5), rankedParsAndIRR(row, 6)];
        yVals = [rankedParsAndIRR(row, 7), rankedParsAndIRR(row, 7), rankedParsAndIRR(row, 7)];
        plot(xVals, yVals, '-', 'Color', [0.8, 0.8, 0.8], 'MarkerEdgeColor', 'k');
        hold on
end
text(12,  textY, 'Mo', 'HorizontalAlignment', 'center', 'FontSize', 14);
text(36,  textY, 'Tu', 'HorizontalAlignment', 'center', 'FontSize', 14);
text(60,  textY, 'We', 'HorizontalAlignment', 'center', 'FontSize', 14);
text(84,  textY, 'Th', 'HorizontalAlignment', 'center', 'FontSize', 14);
text(108, textY, 'Fr', 'HorizontalAlignment', 'center', 'FontSize', 14);
text(132, textY, 'Sa', 'HorizontalAlignment', 'center', 'FontSize', 14);
text(156, textY, 'Su', 'HorizontalAlignment', 'center', 'FontSize', 14);

% Then add symbols whose size and color varies with dose.

for row = 1:nBest
        xVals = [rankedParsAndIRR(row, 4), rankedParsAndIRR(row, 5), rankedParsAndIRR(row, 6)];
        yVals = [rankedParsAndIRR(row, 7), rankedParsAndIRR(row, 7), rankedParsAndIRR(row, 7)];
        msize = [rankedParsAndIRR(row, 1), rankedParsAndIRR(row, 2), rankedParsAndIRR(row, 3)];
        msize(msize == 0) = 1;

        for i = 1:3
            colour = 'k';
            if msize(i) == 15; colour = 'green';
            elseif msize(i) == 30; colour = 'black';
            elseif msize(i) == 45; colour = 'magenta';
            end
            scatter(xVals(i), yVals(i), msize(i), colour, 'filled');
        end     
        
        pbaspect([1, 1, 1])
        hold on
end
set(gca,'FontSize',14)
h = gca;
xlabel('Time (hour of the week)'); ylabel('Incidence rate ratio'); 
xlim([0, 168]); 
ylim([minY, maxY]);
h.XTick = [0:24:168]; 
h.YTick = ticksY;

% Then plot sleeping hours and periods of physical activity.

for sleep = 1:8
    rectangle('Position', [sleepHours(1, sleep), barMin, sleepHours(2, sleep) - sleepHours(1, sleep), barHeight])
end
for c2 = 1:size(cat2SF, 2)
    rectangle('Position', [cat2SF(1, c2), barMin, cat2SF(2, c2) - cat2SF(1, c2), barHeight], 'FaceColor', 'blue')
end
for c3 = 1:size(cat3SF, 2)
    rectangle('Position', [cat3SF(1, c3), barMin, cat3SF(2, c3) - cat3SF(1, c3), barHeight], 'FaceColor', 'red')
end

disp('Use the Save As dialogue to save properly rendered, high-resolution graphs.')
