# Supplementary material for: Optimization of prophylaxis for hemophilia A
Source: PLoS One. 2018 Feb 15;13(2):e0192783. doi: 10.1371/journal.pone.0192783 (PMC5813962; doi:10.1371/journal.pone.0192783)
Supplement: S1 Code — The zip file contains 6 Matlab scripts which were used to conduct the analyses and generate all of the results reported in this paper. A text file, ReadMe.txt, provides a brief description. (ZIP) [file pone.0192783.s004.zip › PlotTimeTroughContourAtFixedDoses.m]

%% Plot contour graphs at fixed doses.

% Plot time above threshold ('time') or trough values ('trough') or both ('both').

figsToPlot = 'trough';

% Select values of D1 and D2 for the plots.

keepD1 = 30;
keepD2 = 30;
keepRows = (parsAndOutcomes(:, 1) == keepD1) & (parsAndOutcomes(:, 2) == keepD2);
parsAndOutcomes4Graphs = parsAndOutcomes(keepRows, :);

% Display best regimens for these doses.

maxTimeAboveL = max(parsAndOutcomes4Graphs(:, 6));
keepRows = parsAndOutcomes4Graphs(:, 6) == maxTimeAboveL;
bestTimeAboveLRegimen = parsAndOutcomes4Graphs(keepRows, :)  %#ok<NOPTS>
maxTrough = max(parsAndOutcomes4Graphs(:, 7));
keepRows = parsAndOutcomes4Graphs(:, 7) == maxTrough;
bestTroughRegimen = parsAndOutcomes4Graphs(keepRows, :) %#ok<NOPTS

% Generate 2D array of the outcomes.

ZtimeAboveL = NaN(length(times));
for i = 1:length(parsAndOutcomes4Graphs)
    R = find(times == parsAndOutcomes4Graphs(i, 5));
    C = find(times == parsAndOutcomes4Graphs(i, 4));
    ZtimeAboveL(R, C) = parsAndOutcomes4Graphs(i, 6);
end

Ztrough = NaN(length(times));
for i = 1:length(parsAndOutcomes4Graphs)
    R = find(times == parsAndOutcomes4Graphs(i, 5));
    C = find(times == parsAndOutcomes4Graphs(i, 4));
    Ztrough(R, C) = parsAndOutcomes4Graphs(i, 7);
end

% Plot times above threshold.

FS = 14;
figure(1)
clf

if strcmp(figsToPlot, 'both') || strcmp(figsToPlot, 'time')
    if strcmp(figsToPlot, 'time')
        F1a = subplot(2, 4, [2:3 6:7]);    
    else    
        F1a = subplot(2, 5, [1:2 6:7]);
    end
    colormap(F1a, 'Parula');
    levels = 0:24:T;
    contour(times, times, ZtimeAboveL, levels, 'LineWidth', 1, 'Fill', 'on', 'LineColor', 'black');
    xlabel({'Time of 2nd injection (hrs after first)'});
    ylabel({'Time of 3rd injection (hrs after first)'});
    zlabel({'Time above L (hours)'});
    axis([0, T, 0, T, [], []]);
    F1a.XTick = 0:24:T; F1a.YTick = 0:24:T;
    axis square;
    F1a.FontSize = FS;
    textString1 = ['Dose 1 = ' num2str(keepD1) ' IU/kg'];
    textString2 = ['Dose 2 = ' num2str(keepD2) ' IU/kg'];
    textString3 = ['Dose 3 = ' num2str(D - keepD1 - keepD2) ' IU/kg'];
    textString = {textString1; textString2; textString3};
    text(T/3, T/4, textString, 'VerticalAlignment', 'top', 'HorizontalAlignment', 'left', 'FontSize', FS);
    ticks = 0:24:T;
    colorbar('EastOutside', 'FontSize', FS, 'Ticks', ticks);
%   title('Time above 1 IU/dL (hours)', 'FontSize', FS, 'FontWeight', 'normal');
    hold on
end

% Plot troughs.

if strcmp(figsToPlot, 'both') || strcmp(figsToPlot, 'trough')
    if strcmp(figsToPlot, 'trough')
        F1b = subplot(2, 4, [2:3 6:7]);    
    else    
        F1b = subplot(2, 5, [4:5 9:10]);
    end
    colormap(F1b, 'Parula');
    contour(times, times, Ztrough, 'LineWidth', 1, 'Fill', 'on', 'LineColor', 'black');
    xlabel({'Time of 2nd injection (hrs after first)'});
    ylabel({'Time of 3rd injection (hrs after first)'});
    zlabel({'Trough (IU/dL)'});
    axis([0, T, 0, T, [], []]);
    F1b.XTick = 0:24:168; F1b.YTick = 0:24:168;
    axis square;
    F1b.FontSize = FS;
    textString1 = ['Dose 1 = ' num2str(keepD1) ' IU/kg'];
    textString2 = ['Dose 2 = ' num2str(keepD2) ' IU/kg'];
    textString3 = ['Dose 3 = ' num2str(D - keepD1 - keepD2) ' IU/kg'];
    textString = {textString1; textString2; textString3};
    text(T/3, T/4, textString, 'VerticalAlignment', 'top', 'HorizontalAlignment', 'left', 'FontSize', FS);
%   title('Trough concentration (IU/dL)', 'FontSize', FS, 'FontWeight', 'normal');
    colorbar('EastOutside', 'FontSize', FS)
end    

disp('Use the Save As dialogue to save properly rendered, high-resolution graphs.')
clear F1 F2 FS keepD1 keepD2 keepRows textString1 textString2 textString3 textString ...
      ticks XTick YTick parsAndOutcomes4Graphs R C F1a F1b i parameters ZtimeAboveL Ztrough
