# Supplementary material for: Optimization of prophylaxis for hemophilia A
Source: PLoS One. 2018 Feb 15;13(2):e0192783. doi: 10.1371/journal.pone.0192783 (PMC5813962; doi:10.1371/journal.pone.0192783)
Supplement: S1 Code — The zip file contains 6 Matlab scripts which were used to conduct the analyses and generate all of the results reported in this paper. A text file, ReadMe.txt, provides a brief description. (ZIP) [file pone.0192783.s004.zip › PlotTimeTroughContourAtFixedTimes.m]

%% Plot contour graphs at fixed times.

% Plot time above threshold ('time') or trough values ('trough') or both ('both')?

figsToPlot = 'trough';

% Select values of t1 and t2 for the plots.

keept2 = 48;
keept3 = 96;
keepRows = (parsAndOutcomes(:, 4) == keept2) & (parsAndOutcomes(:, 5) == keept3);
parsAndOutcomes4Graphs = parsAndOutcomes(keepRows, :);

% Display best regimens for these times.

maxTimeAboveL = max(parsAndOutcomes4Graphs(:, 6));
keepRows = parsAndOutcomes4Graphs(:, 6) == maxTimeAboveL;
bestTimeAboveLRegimen = parsAndOutcomes4Graphs(keepRows, :) %#ok<NOPTS>
maxTrough = max(parsAndOutcomes4Graphs(:, 7));
keepRows = parsAndOutcomes4Graphs(:, 7) == maxTrough;
bestTroughRegimen = parsAndOutcomes4Graphs(keepRows, :) %#ok<NOPTS>

% Generate 2D array of the outcomes.

ZtimeAboveL = NaN(length(doses));
for i = 1:length(parsAndOutcomes4Graphs)
    R = find(doses == parsAndOutcomes4Graphs(i, 2));
    C = find(doses == parsAndOutcomes4Graphs(i, 1));
    ZtimeAboveL(R, C) = parsAndOutcomes4Graphs(i, 6); %#ok<FNDSB>
end

Ztrough = NaN(length(doses));
for i = 1:length(parsAndOutcomes4Graphs)
    R = find(doses == parsAndOutcomes4Graphs(i, 2));
    C = find(doses == parsAndOutcomes4Graphs(i, 1));
    Ztrough(R, C) = parsAndOutcomes4Graphs(i, 7); %#ok<FNDSB>
end

% Plot times above threshold.

figure(4)
clf
FS = 14;

if strcmp(figsToPlot, 'both') || strcmp(figsToPlot, 'time');
    if strcmp(figsToPlot, 'time');
        F1a = subplot(2, 4, [2:3 6:7]);    
    else    
        F1a = subplot(2, 5, [1:2 6:7]);
    end
    colormap(F1a, 'Parula');
    levels = 0:24:T;
    contour(doses, doses, ZtimeAboveL, levels, 'LineWidth', 1, 'Fill', 'on', 'LineColor', 'black');
    xlabel({'Dose of 1st injection (IU/kg)'});
    ylabel({'Dose of 2nd injection (IU/kg)'});
    zlabel({'Time above L (hours)'});
    axis([0, D, 0, D, [], []]);
    F1a.XTick = 0:30:90;
    F1a.YTick = 0:30:90;
    F1a.ZTick = 0:24:168;
    axis square;
    F1a.FontSize = FS;
    textString1 = ['t1 = 0 hours']; %#ok<NBRAK,NASGU
    textString2 = ['t2 = ' num2str(keept2) ' hours']; %#ok<NASGU
    textString3 = ['t3 = ' num2str(keept3) ' hours']; %#ok<NASGU
    textString = {textString1; textString2; textString3};
    text(9*D/10, 9*D/10, textString, 'VerticalAlignment', 'top', 'HorizontalAlignment', 'right', 'FontSize', FS);
%   title('Time above 1 IU/dL (hours)', 'FontSize', FS, 'FontWeight', 'normal');
    ticks = 0:24:T;
    colorbar('EastOutside', 'FontSize', FS, 'Ticks', ticks);
    hold on
end

% Plot troughs.

if strcmp(figsToPlot, 'both') || strcmp(figsToPlot, 'trough');
    if strcmp(figsToPlot, 'trough');
        F1b = subplot(2, 4, [2:3 6:7]);    
    else    
        F1b = subplot(2, 5, [4:5 9:10]);
    end
    colormap(F1b, 'Parula');
    levels = 0:0.2:max(Ztrough(:));
    contour(doses, doses, Ztrough, levels, 'LineWidth', 1, 'Fill', 'on', 'LineColor', 'black');
    xlabel({'Dose of 1st injection (IU/kg)'});
    ylabel({'Dose of 2nd injection (IU/kg)'});
    zlabel({'Trough (IU/dL)'});
    axis([0, D, 0, D, [], []]);
    F1b.XTick = 0:30:90;
    F1b.YTick = 0:30:90;
    F1b.ZTick = 0:0.2:2;
    axis square;
    F1b.FontSize = FS;
    textString1 = ['t1 = 0 hours']; %#ok<NBRAK>
    textString2 = ['t2 = ' num2str(keept2) ' hours'];
    textString3 = ['t3 = ' num2str(keept3) ' hours'];
    ticks = 0:0.5:max(Ztrough(:));
    colorbar('EastOutside', 'FontSize', FS, 'Ticks', ticks);
    textString = {textString1; textString2; textString3};
    text(9*D/10, 9*D/10, textString, 'VerticalAlignment', 'top', 'HorizontalAlignment', 'right', 'FontSize', FS);
%   title('Trough concentration (IU/dL)', 'FontSize', FS, 'FontWeight', 'normal');
end

disp('Use the Save As dialogue to save properly rendered, high-resolution graphs.')
clear F1 F2 F3 FS keepD* keep* textStrin* ticks XTick YTick parsAndOutcomes4GraphsB R C i
toc
