# Supplementary material for: Optimization of prophylaxis for hemophilia A
Source: PLoS One. 2018 Feb 15;13(2):e0192783. doi: 10.1371/journal.pone.0192783 (PMC5813962; doi:10.1371/journal.pone.0192783)
Supplement: S1 Code — The zip file contains 6 Matlab scripts which were used to conduct the analyses and generate all of the results reported in this paper. A text file, ReadMe.txt, provides a brief description. (ZIP) [file pone.0192783.s004.zip › ReadMe.txt]

These Matlab scripts accompany the following paper, submitted for publication in PLoS ONE (http://journals.plos.org/plosone/):

Herbert RD, Broderick CR, Barnes C, Billot L, Zhou A, Latimer J. Optimization of prophylaxis for haemophilia A. 

The scripts were used to generate the analyses reported in the paper. The purpose of making the scripts publicly available is to enhance transparency by allowing other scientists to see exactly how the analysis was conducted. The purpose was not to allow others to conduct the analysis themselves, although it should be possible for people familiar with Matlab to conduct the analysis themselves using these scripts. For that reason the code is presented as scripts (not functions), there is minimal documentation (although it is hoped that the scripts are reasonably self-explanatory to someone who is familiar with Matlab and has read the paper), and we do not promise to provide support to users of the script. We will, however, respond to comments or queries from scientists about errors in the script.

Here is some minimalist documentation:

The scripts identify person-specific globally optimal prophylaxis regimens for people with haemophilia A. The two primary matlab scripts are:

1. GridSearchTimeTroughFor3i.m - This file identifies prophylaxis regimens that maximise the time for which plasma factor VIII concentrations exceed a threshold and which maximise the lowest plasma factor VIII concentrations. 
2. GridSearchRisk.m - This file identifies prophylaxis regimens that minimise risk of bleeds.

Three scripts plot the results. The user may need to tweak these scripts to plot particular data sets. 

GridSearchRisk calls GeneratePA. GeneratePA is where a person's specific physical activity profiles are stored. To obtain person-specific predictions the user will need to generate new profiles within the GeneratePA.m file.
